# Supplementary material for: Comparative analysis of the time-dependent functional and molecular changes in spinal cord degeneration induced by the G93A SOD1 gene mutation and by mechanical compression
Source: BMC Genomics. 2008 Oct 23;9:500. doi: 10.1186/1471-2164-9-500 (PMC2585103; doi:10.1186/1471-2164-9-500)
Supplement: Additional file 1 — GO categories and functional headings that are predominantly up-regulated in spinal cord after SCC. The heat-chart reports those GO categories and related functional headings undergoing up-regulation that are computed by High-Throughput analysis only or predominantly in spinal cord after compression injury (Figure 2A). [file 1471-2164-9-500-S1.xls]

## Sheet: Sheet1
A	Spinal Cord Compression FDR							SOD1 G93A mutant FDR
	30 m	S*	4 h	S**	24 h	7 days		Pre	Onset	End
Coagulation
GO:0007596_blood_coagulation	1	1	0.026	1	0.049	1		1	1	1
GO:0050818_regulation_of_coagulation	1	1	1	1	0.033	0.014		1	1	1
GO:0030195_negative_regulation_of_blood_coagulation	1	1	1	1	0.00068	0.043		1	1	1
GO:0050817_coagulation	1	1	0.026	1	0.049	1		1	1	1
average FDR			0.513		0.03292	0.51425
Cell Cycle
GO:0000278_mitotic_cell_cycle	1	1	1	1	0.04222	1		1	1	1
GO:0000087_M_phase_of_mitotic_cell_cycle	1	1	1	1	0.042571	1		1	1	1
GO:0000074_regulation_of_progression_through_cell_cycle	1	1	0.04	1	0.042909	1		1	1	1
GO:0007096_regulation_of_exit_from_mitosis	1	1	1	1	0.007	1		1	1	1
GO:0007049_cell_cycle	1	1	0.041	1	0.05	1		1	1	1
GO:0007098_centrosome_cycle	1	1	0.015	1	1	1		1	1	1
GO:0051726_regulation_of_cell_cycle	1	1	0.04	1	0.043015	1		1	0	1
GO:0007067_mitosis	1	1	1	1	0.040122	1		1	1	1
GO:0000279_M_phase	1	1	1	1	0.02503	1		1	1	1
GO:0051297_centrosome_organization_and_biogenesis	1	1	0.015	1	1	1		1	1	1
average FDR			0.515		0.229
Transcription
GO:0046021_RNA_polymerase_II_promoter__mitotic (regulation)	1	1	0.041	1	0.035	1		1	1	1
GO:0046022_RNA_polymerase_II_promoter__mitotic (positive regulation)	1	1	0.041	1	0.035	1		1	1	1
GO:0045897_positive_regulation_of_transcription__mitotic	1	1	0.041	1	0.035	1		1	1	1
GO:0045896_regulation_of_transcription__mitotic	1	1	0.043	1	0.028	1		1	1	1
average FDR			0.042		0.032
Phagocytosis
GO:0050764_regulation_of_phagocytosis	1	1	1	1	1	0.030302		1	1	1
GO:0006909_phagocytosis	1	1	1	1	1	0.03182		1	1	1
average FDR	1	1	1	1	1	0.031		1	1	1
Interleukin-6
GO:0042226_interleukin-6_biosynthesis	1	1	0.02372	0	0.00068	1		0	0	0
GO:0045408_regulation_of_interleukin-6_biosynthesis	1	1	0.027765	0	0.007	1		0	0	0
average FDR			0.0257425		0.601536
Tnf-alpha
GO:0042535_positive_regulation_of_TNF-alpha_biosynthesis	1	1	1	1	1	0.00575		1	1	1
Machrophage
GO:0042116_macrophage_activation	1	1	1	1	0.007	1		1	1	1
average FDR					0.007
Chemokines
GO:0045073_regulation_of_chemokine_biosynthesis	1	1	0.038188	1	1	1		1	1	1
GO:0042033_chemokine_biosynthesis	1	1	0.03294	1	0.013713	1		1	1	1
GO:0050755_chemokine_metabolism	1	1	0.03294	1	0.013713	1		1	1	1
GO:0001816_cytokine_production	1	1	1	1	1	0.031824		1	1	1
GO:0019221_cytokine_and_chemokine_mediated_signaling_pathway	1	1	0.019884	1	1	1		1	1	1
GO:0005125_cytokine_activity	0.048435	0.04029	0.05	0.023551	0.049667	1		1	1	1
GO:0042379_chemokine_receptor_binding	0.05	0.05	0.05	0.05	0.05	0.009673		1	1	0.036131
GO:0008009_chemokine_activity	0.05	0.05	0.05	0.05	0.05	0.009673		1	1	0.036131
average FDR	0.643554	0.642536	0.159244	0.640444	0.397137	0.631396				0.759033
BMP
GO:0030509_BMP_signaling_pathway					0.012777
Angiogenesis
GO:0045765_regulation_of_angiogenesis	1	1	0.014828	1	1	1		1	1	1
GO:0048514_blood_vessel_morphogenesis	0.022379	0.035316	0.04955	1	0.05	1		1	1	1
GO:0001568_blood_vessel_development	1	0.03596	0.049719	1	0.05	1		1	1	1
GO:0001944_vasculature_development	1	1	0.049735	1	0.05	1		1	0	0
GO:0001525_angiogenesis	0.031308	0.042688	0.048535	1	0.05	1		1	1	1
GO:0045765_regulation_of_angiogenesis	1	1	0.017226	1	1	1		1	1	1
GO:0001944_vasculature_development	1	0.040743	0.05	1	0.05	1		1	1	1
average FDR	0.721955	0.450672	0.0399419		0.321429
Adhesion
GO:0007155_cell_adhesion			0.022649		0.047622	0.047677
Taxis
GO:0042330_taxis	0.05	0.05	0.05	0.036714	0.05	0.006581		1	1	1
GO:0030593_neutrophil_chemotaxis	0.05	0.043571	0.049709	1	0.048412	1		1	1	1
GO:0030595_immune_cell_chemotaxis	0.05	0.039	0.05	1	0.05	1		1	1	1
GO:0006935_chemotaxis	0.05	0.05	0.05	0.044724	0.05	1		1	1	1
average FDR	0.05	0.0456427	0.0499273	0.520359	0.049603	0.751645
Cell migration/motility
GO:0006929_substrate-bound_cell_migration	1	1	1	1	1	0.032462		1	1	1
GO:0016477_cell_migration	0.05	0.044	0.05	1	0.05	0.047517		1	1	1
GO:0050900_immune_cell_migration	0.05	0.035522	0.05	1	0.05	1		1	1	1
GO:0030335_positive_regulation_of_cell_migration	1	1	1	1	0.033302	1		1	1	1
GO:0007626_locomotory_behavior	0.05	0.05	0.05	0.01891	0.05	1		1	1	1
GO:0051272_positive_regulation_of_cell_motility	0	0	0	1	0.020068	0		1	1	0.015589
GO:0006928_cell_motility	0.05	0.0401	0.05	1	0.05	0.043793		1	1	0.012382
GO:0040011_locomotion	0.05	0.040129	0.05	1	0.05	0.04355		1	1	0.013129
average FDR	0.28125	0.276219	0.28125	0.877364	0.162921	0.395915				0.630138
Lipid transport/binding
GO:0015909_long-chain_fatty_acid_transport	1	1	1	1	0.013713	1		1	1	1
GO:0006869_lipid_transport	1	1	1	1	0.042721	1		1	1	1
GO:0015909_long-chain_fatty_acid_transport	1	1	1	1	0.005341	1		1	1	1
GO:0008289_lipid_binding	1	1	1	1	1	0.029411		1	1	1
GO:0005543_phospholipid_binding	1	1	1	1	1	0.012237		1	1	1
average FDR					0.412355	0.60833
Integrin binding
GO:0005178_integrin_binding	1	1	1	1	1	0.024884		1	1	1
Binding (collagen, polysaccaride)
GO:0005518_collagen_binding	1	1	1	1	1	0.05		1	1	1
GO:0005102_receptor_binding	0.03375	0.041	0.047469	0.025454	0.040357	0.006784		1	1	1
GO:0030247_polysaccharide_binding	1	0.046786	0.05	1	0.05	0.048902		1	1	1
average FDR	0.677917	0.362595	0.365823	0.675151	0.363452	0.0352287
