# Supplementary material for: Comparative analysis of the time-dependent functional and molecular changes in spinal cord degeneration induced by the G93A SOD1 gene mutation and by mechanical compression
Source: BMC Genomics. 2008 Oct 23;9:500. doi: 10.1186/1471-2164-9-500 (PMC2585103; doi:10.1186/1471-2164-9-500)
Supplement: Additional file 2 — GO categories and functional headings that are up-regulated in spinal cord from G93A SOD1 mutant rats and from WT littermates subjected to compression injury. The heat-chart reports those GO categories and related functional headings undergoing up-regulation that are computed by High-Throughput analysis in both spinal cord from G93A SOD1 mutant rats and in spinal cord from WT littermates subjected to compression injury (Figure 2B). [file 1471-2164-9-500-S2.xls]

## Sheet: Sheet1
B	Spinal Cord Compression FDR							SOD1 G93A mutant FDR
	30 m	S*	4 h	S**	24 h	7 days		Pre	Onset	End
Microtubule
GO:0031023_microtubule_organizing	1	1	0.0158	1	1	1		1	1	1
GO:0015630_microtubule_cytoskeleton	1	1	1	0.015558	1	1		1	1	1
average FDR			0.5079	0.507779
Protein folding
GO:0051085_chaperone_cofactor-dependent_protein_folding	1	1	1	1	0.00068	1		1	0.0494	0.045
GO:0051084_posttranslational_protein_folding	1	1	1	1	1	1		1	0.049438	0.042969
average FDR					0.50034				0.049419	0.0439845
Cell components
GO:0005773_vacuole	1	1	1	1	1	0.05		1	0.049608	0.012728
GO:0044440_endosomal_part	1	1	1	1	0.049308	1		1	0.038097	0.007378
GO:0043228_non-membrane-bound_organelle	1	1	1	1	1	1		1	1	0.0374
GO:0043226_organelle	1	1	1	1	1	1		1	1	0.008354
GO:0043229_intracellular_organelle	1	1	1	1	1	1		1	1	0.007776
average FDR					0.809862	0.81			0.617541	0.0147272
Matrix
GO:0031012_extracellular_matrix	1	1	0.039111	1	0.05	0.05		1	0.049572	0.026442
GO:0030198_extracellular_matrix_organization_and_biogenesis	1	1	1	1	0.006231	0.014269		1	1	1
GO:0030199_collagen_fibril_organization	1	1	1	1	1	0.032		1	1	1
GO:0005581_collagen	1	1	1	1	1	0.05		1	1	1
GO:0030199_collagen_fibril_organization	1	1	1	1	1	0.026304		1	1	1
GO:0042708_elastase_activity	1	1	1	1	0.005341	1		1	1	1
GO:0005583_fibrillar_collagen	1	1	1	1	1	0.05		1	1	1
GO:0044420_extracellular_matrix_part	1	1	1	1	1	0.05		1	1	1
GO:0005588_collagen_type_V	1	1	1	1	1	0.012594		1	1	1
GO:0031012_extracellular_matrix	1	1	0.039111	1	0.05	0.05		1	0.049572	0.026442
average FDR			0.807822		0.611157	0.133517			0.809914	0.805288
T-cells
GO:0045059_positive_thymic_T_cell_selection	1	1	1	1	1	1		1	0.0372	0.016
GO:0045580_regulation_of_T_cell_differentiation	1	1	1	1	1	1		1	1	0.016
GO:0045061_thymic_T_cell_selection	1	1	1	1	1	1		1	1	0.036
GO:0045582_positive_regulation_of_T_cell_differentiation	1	1	1	1	1	1		1	0.015	1
GO:0045058_T_cell_selection	1	1	1	1	1	1		1	1	0.029
GO:0030217_T_cell_differentiation	1	1	1	1	1	1		1	1	0.026
GO:0045582_positive_regulation_of_T_cell_differentiation	1	1	1	1	1	1		1	0.022	1
GO:0042110_T_cell_activation	1	1	1	1	1	0.046117		1	0.032	0.026
average FDR										0.268625
Complement
GO:0006956_complement_activation	1	1	1	1	1	0.05		1	0.05	0.03721
GO:0006958_complement_activation__classical_pathway	1	1	1	1	1	0.05		1	0.05	0.044857
average FDR						0.05			0.05	0.0410335
MHC
GO:0042613_MHC_class_II_protein_complex	1	1	1	1	1	1		1	1	0.045886
GO:0042591_antigen_presentation__via_MHC_class_II	1	1	1	1	0.007	0.047353		1	0.05	0.0455
GO:0030333_antigen_processing	1	1	1	1	0.0492	0.014422		1	0.05	0.02953
GO:0042611_MHC_protein_complex	1	1	1	1	0.004146	0.032132		1	0	0.05
GO:0019882_antigen_presentation	1	1	1	1	0.047107	0.048826		1	0.05	0.042862
GO:0019884_antigen_presentation__exogenous_antigen	1	1	1	1	1	0.04748		1	0.048942	0.0482
average FDR					0.351242	0.198369			0.199824	0.043663
Innate immune response
GO:0045087_innate_immune_response	1	1	1	1	1	0.05		1	0.05	0.04625
average FDR						0.05			0.05	0.04625
Metabolism
GO:0051246_regulation_of_protein_metabolism	1	1	0.0485	1	1	1		1	1	1
GO:0051247_positive_regulation_of_protein_metabolism	1	1	1	1	1	1		1	1	0.015688
GO:0006690_icosanoid_metabolism	1	1	0.023	1	1	1		1	0.02975	1
GO:0046457_prostanoid_biosynthesis	1	1	0.017289	1	1	1		1	0.022527	1
GO:0006692_prostanoid_metabolism	1	1	0.044883	1	1	1		1	0.004069	1
average FDR			0.226734						0.411269	0.803138
Cell death/apoptosis
GO:0048523_negative_regulation_of_cellular_process	1	1	0.05	0.0338	0.048269	1		1	1	0.002663
GO:0006915_apoptosis	1	1	0.05	0.035	0.043369	1		1	1	0.042607
GO:0012501_programmed_cell_death	1	1	0.05	0.037318	0.042452	1		1	1	0.043323
GO:0042981_regulation_of_apoptosis	1	1	0.041643	0.011869	0.014	1		1	1	0.0455
GO:0008219_cell_death	1	1	0.05	0.0365	0.049325	1		1	1	0.04591
GO:0016265_death	1	1	0.05	0.044375	0.049518	1		1	1	0.047097
GO:0006916_anti-apoptosis	1	1	0.049743	0.0269	1	1		1	1	1
GO:0043068_positive_regulation_of_programmed_cell_death	1	1	1	1	0.024361	1		1	1	1
GO:0012502_induction_of_programmed_cell_death	1	1	1	1	0.005478	1		1	1	1
GO:0008637_apoptotic_mitochondrial_changes	1	1	1	0.026724	1	1		1	1	1
average FDR			0.334139	0.225249	0.227677					0.42271
Binding
GO:0001664_G-protein-coupled_receptor_binding	0.04775	0.047	0.05	0.04591	0.048971	1		1	1	0.007638
GO:0001664_G-protein-coupled_receptor_binding	0.04775	0.047	0.05	0.04591	0.048971	1		1	1	0.007638
GO:0048155_S100_alpha_binding	1	1	1	1	0.028455	0.012594		1	1	1
GO:0042802_identical_protein_binding	1	1	1	1	1	1		1	1	0.036355
average FDR	0.523875	0.5235	0.525	0.522955	0.281599	0.753148				0.262908
Oxidase activity
GO:0016641_oxidoreductase_activity_CH-NH2_group	1	1	1	1	1	0.044808		1	0.000154	1
GO:0004720_protein-lysine_6-oxidase_activity	1	1	1	1	1	0.04604		1	0.038097	0.007378
GO:0019834_phospholipase_A2_inhibitor_activity	1	1	1	1	1	0.012594		1	1	1
GO:0008191_metalloendopeptidase_inhibitor_activity	1	1	1	1	1	1		1	1	0.007378
average FDR						0.275861			0.509563	0.503689
