# Supplementary material for: Comparative analysis of the time-dependent functional and molecular changes in spinal cord degeneration induced by the G93A SOD1 gene mutation and by mechanical compression
Source: BMC Genomics. 2008 Oct 23;9:500. doi: 10.1186/1471-2164-9-500 (PMC2585103; doi:10.1186/1471-2164-9-500)
Supplement: Additional file 3 — GO categories and functional headings that are predominantly up-regulated in spinal cord from G93A SOD1 mutants. The heat-chart reports those GO categories and related functional headings undergoing up-regulation that are computed by High-Throughput analysis only in spinal cord from G93A SOD1 mutants (Figure 2C). [file 1471-2164-9-500-S3.xls]

## Sheet: Sheet1
C	Spinal Cord Compression FDR							SOD1 G93A mutant FDR
	30 m	S*	4 h	S**	24 h	7 days		Pre	Onset	End
Actin processing
GO:0005856_cytoskeleton	1	1	1	1	1	1		1	1	0.045973
GO:0030041_actin_filament_polymerization	1	1	1	1	1	1		1	1	0.015589
GO:0008154_actin_polymerization_and_or_depolymerization	1	1	1	1	1	1		1	1	0.04496
GO:0030042_actin_filament_depolymerization	1	1	1	1	1	1		1	1	0.0275
GO:0007015_actin_filament_organization	1	1	1	1	1	1		1	1	0.039412
GO:0030029_actin_filament-based_process	1	1	1	1	1	1		1	1	0.045154
GO:0030836_positive_regulation_of_actin_filament_depolymerization	1	1	1	1	1	1		1	1	0.029457
GO:0030036_actin_cytoskeleton_organization_and_biogenesis	1	1	1	1	1	1		1	1	0.045737
GO:0051261_protein_depolymerization	1	1	1	1	1	1		1	1	0.035558
GO:0051017_actin_filament_bundle_formation	1	1	1	1	1	1		1	1	0.02953
GO:0051015_actin_filament_binding	1	1	1	1	1	1		1	1	0.036579
GO:0005884_actin_filament	1	1	1	1	1	1		1	1	0.008295
GO:0030863_cortical_cytoskeleton	1	1	1	1	1	1		1	1	0.047
GO:0003779_actin_binding	1	1	1	1	1	1		1	1	0.04687
GO:0008092_cytoskeletal_protein_binding	1	1	1	1	1	1		1	1	0.026391
average FRD										0.0349337
N-glycan
GO:0006491_N-glycan_processing	1	1	1	1	1	1		1	1	0.039091
average FRD										0.039091
GABA Transport
GO:0015185_L-gamma-aminobutyric_acid_transporter_activity	1	1	1	1	1	1		1	1	0.007378
average FRD										0.007378
Binding (Copper, GTP)
GO:0005525_GTP_binding	1	1	1	1	1	1		1	0.0009	1
GO:0005507_copper_ion_binding	1	1	1	1	1	1		1	0.021385	1
average FRD									0.0111425
GTPase activity	1	1	1	1	1	1		1	1	0.035966
average FRD										0.035966
