# Supplementary material for: Comparative analysis of the time-dependent functional and molecular changes in spinal cord degeneration induced by the G93A SOD1 gene mutation and by mechanical compression
Source: BMC Genomics. 2008 Oct 23;9:500. doi: 10.1186/1471-2164-9-500 (PMC2585103; doi:10.1186/1471-2164-9-500)
Supplement: Additional file 4 — GO categories and functional headings that are down-regulated in spinal cord from G93A SOD1 mutant rats and from WT littermates subjected to compression injury. the heat-chart reports those GO categories and related functional headings undergoing down-regulation that are computed by High-Throughput analysis in both spinal cord from G93A SOD1 mutant rats and in spinal cord from WT littermates subjected to compression injury (Figure 2D). S*: 30 minutes after sham operation. S**: 4 hours after sham operation. Pre: pre-symptomatic stage. Onset: disease onset. End: end-stage disease. [file 1471-2164-9-500-S4.xls]

## Sheet: Sheet1
D	Spinal Cord Compression FDR							SOD1 G93A mutant FDR
	30 m	S*	4 h	S**	24 h	7 days		Pre	Onset	End
Actin/muscle filaments
GO:0005856_cytoskeleton	1	0.049	0.0365	1	1	0.048714		0.05	0.05	1
GO:0005884_actin_filament	1	0.0428	0.039714	1	1	1		0.0476	0.04959	1
average FDR		0.0459	0.038107			0.524357		0.0488	0.049795
Intermediate filaments
GO:0045104_intermediate_filament_cytoskeleton_organization_and_biogenesis	1	1	1	1	1	0.05		1	1	1
GO:0045103_intermediate_filament-based_process	1	1	1	1	1	0.05		1	1	1
GO:0005882_intermediate_filament	1	1	1	1	1	0.039464		1	1	1
GO:0045111_intermediate_filament_cytoskeleton	1	1	1	1	1	0.039464		1	1	1
average FDR						0.044732
Cell (vescicles, synapses, membrane)
GO:0003735_structural_constituent_of_ribosome	0.032	1	1	1	1	1		1	1	1
GO:0044459_plasma_membrane_part	1	1	1	1	1	0.0443		1	1	1
GO:0044446_intracellular_organelle_part	0.0365	1	1	1	1	1		1	0.029692	1
GO:0016023_cytoplasmic_membrane-bound_vesicle	1	1	1	1	1	0.044656		1	1	1
GO:0005886_plasma_membrane	1	1	1	1	1	0.04712		1	1	1
GO:0008021_synaptic_vesicle	1	1	1	1	1	0.049052		1	1	1
GO:0030424_axon	1	1	1	1	1	0.027579		1	1	1
GO:0030285_integral_to_synaptic_vesicle_membrane	1	1	1	1	1	0.041		1	1	1
GO:0031410_cytoplasmic_vesicle	1	1	1	1	1	0.039384		1	1	1
GO:0031982_vesicle	1	1	1	1	1	0.034298		1	1	1
average FDR	0.80685					0.232739			0.902969
Muscle components
GO:0030017_sarcomere	1	0.048875	0.048	1	1	1		0.05	0.05	1
GO:0006941_striated_muscle_contraction	1	0.041	0.030412	1	1	1		0.047158	0.05	1
GO:0008307_structural_constituent_of_muscle	0.0248	0.0482	0.05	1	0.00275	0.025898		0.05	0.05	0.0275
GO:0006942_regulation_of_striated_muscle_contraction	1	0.048364	0.0482	1	0.002429	0.020221		0.049182	0.047231	1
GO:0016459_myosin	1	0.041	0.029	1	1	1		0.0464	0.05	1
GO:0044449_contractile_fiber_part	1	0.05	0.05	1	0.005	0.021548		0.05	0.05	1
GO:0005859_muscle_myosin	1	1	1	1	1	1		1	0.05	1
GO:0043292_contractile_fiber	1	0.05	0.05	1	1	0.019198		0.05	0.05	1
GO:0006936_muscle_contraction	1	0.048714	0.048875	1	0.0122	1		0.05	0.05	0.041
GO:0006937_regulation_of_muscle_contraction	1	0.035429	0.014	1	1	1		0.039714	0.024317	1
GO:0005863_striated_muscle_thick_filament	1	1	1	1	1	1		1	0.045179	1
GO:0007517_muscle_development	1	0.0435	0.024228	1	1	1		0.048	0.05	1
GO:0030016_myofibril	0	0.0491	0.04775	1	1	1		0.05	0.05	1
GO:0005865_striated_muscle_thin_filament	0	0.05	0.05	1	0.05	0.04687		0.05	0.05	1
average FDR	0.787486	0.182442	0.17789		0.648027	0.65241		0.184318	0.0476234	0.862036
Neuron Projection
GO:0043005_neuron_projection	1	1	1	1	1	0.0491		1	1	1
average FDR						0.0491
Matrix (cell-matrix junction)
GO:0030055_cell-matrix_junction	1	1	1	1	1	1		1	0.029081	1
average FDR									0.029081
Actin (binding)
GO:0003779_actin_binding	1	1	1	1	1	1		1	0.05	1
average FDR									0.05
Myosin binding
GO:0017022_myosin_binding	1	1	1	1	1	1		1	0.048826	1
									0.048826
Magnesium ion binding
GO:0000287_magnesium_ion_binding	1	1	1	1	1	0.044545		1	1	1
average FDR						0.044545
Integrin (binding)
GO:0005178_integrin_binding	0.005	1	1	1	1	1		1	1	1
average FDR	0.005
Syntaxin (binding)
GO:0019905_syntaxin_binding	1	1	1	1	1	0.038429		1	1	1
average FDR						0.038429
Transport
GO:0015816_glycine_transport	1	1	1	1	1	0.010143		1	1	1
GO:0006836_neurotransmitter_transport	1	1	1	1	1	0.046625		1	1	1
GO:0015672_monovalent_inorganic_cation_transport	1	1	1	1	1	0.0245		1	1	1
GO:0015075_ion_transporter_activity	1	1	1	1	1	0.05		1	1	1
GO:0008324_cation_transporter_activity	1	1	1	1	1	0.05		1	1	1
GO:0006813_potassium_ion_transport	1	1	1	1	1	0.022262		1	1	1
GO:0030001_metal_ion_transport	1	1	1	1	1	0.022318		1	1	1
GO:0015187_glycine_transporter_activity	1	1	1	1	1	0.028333		1	1	1
GO:0006810_transport	1	1	1	1	1	0.047136		1	1	1
GO:0005509_calcium_ion_binding	1	1	1	1	1	0.047		1	1	1
GO:0015267_channel_or_pore_class_transporter_activity	1	1	1	1	1	0.05		1	1	1
GO:0006812_cation_transport	1	1	1	1	1	0.021572		1	1	1
average FDR						0.0349907
Synaptic transmission
GO:0019226_transmission_of_nerve_impulse	1	1	1	1	1	0.05		1	1	1
GO:0007268_synaptic_transmission	1	1	1	1	1	0.05		1	1	1
GO:0050804_regulation_of_synaptic_transmission	1	1	1	1	1	0.014		1	1	1
GO:0007267_cell-cell_signaling	1	1	1	1	1	0.05		1	1	1
GO:0051969_regulation_of_transmission_of_nerve_impulse	1	1	1	1	1	0.014		1	1	1
GO:0005261_cation_channel_activity	1	1	1	1	1	0.04029		1	1	1
GO:0015268_alpha-type_channel_activity	1	1	1	1	1	0.05		1	1	1
GO:0005216_ion_channel_activity	1	1	1	1	1	0.047		1	1	1
GO:0005244_voltage-gated_ion_channel_activity	1	1	1	1	1	0.03347		1	1	1
GO:0048167_regulation_of_synaptic_plasticity	1	1	1	1	1	0.024384		1	1	1
GO:0005921_gap_junction	1	1	1	1	1	0.037442		1	1	1
GO:0050803_regulation_of_synapse_structure_and_function	1	1	1	1	1	0.0275		1	1	1
average FDR						0.0365072
Steroid biosynthesis
GO:0006694_steroid_biosynthesis	1	1	1	1	1	0.041818		1	1	1
GO:0016126_sterol_biosynthesis	1	1	1	1	1	0.05		1	1	1
GO:0016125_sterol_metabolism	1	1	1	1	1	0.041818		1	1	1
GO:0006695_cholesterol_biosynthesis	1	1	1	1	1	0.047429		1	1	1
GO:0008299_isoprenoid_biosynthesis	1	1	1	1	1	0.0221		1	1	1
average FDR						0.040633
